# Supplementary material for: Raptor: A Design of a Drain Inspection Robot
Source: Sensors (Basel). 2021 Aug 26;21(17):5742. doi: 10.3390/s21175742 (PMC8434159; doi:10.3390/s21175742)
Supplement: Supplementary file 1 [file sensors-21-05742-s001.zip]

Archive with 1 entries (1 files):
- sensors-1341327.mp4
